# Supplementary material for: Finding Species-Specific Extracellular Surface-Facing Proteomes in Toxic Dinoflagellates
Source: Toxins (Basel). 2021 Sep 6;13(9):624. doi: 10.3390/toxins13090624 (PMC8473415; doi:10.3390/toxins13090624)
Supplement: Supplementary file 1 [file toxins-13-00624-s001.zip]

Archive with 1 entries (1 files):
- toxins-1336147-supplementary.pdf
